# Supplementary material for: Multiple imputation approaches for epoch-level accelerometer data in trials
Source: Stat Methods Med Res. 2023 Jul 31;32(10):1936–60. doi: 10.1177/09622802231188518 (PMC10563375; doi:10.1177/09622802231188518)
Supplement: sj-zip-2-smm-10.1177_09622802231188518 - Supplemental material for Multiple imputation approaches for epoch-level accelerometer data in trials [file sj-zip-2-smm-10.1177_09622802231188518.zip]

Archive with 9 entries (9 files):
- Vignette.html
- Vignette.ipynb
- Vignette.pdf
- 00_init.R
- 03_profile_plot_functions_week.R
- 05_nonparametric_impute_incomp.R
- 05_nonparametric_impute_nonself_day_functions_helper.R
- Exampledat.RDS
- Supplementary File 1.pdf
