# Supplementary material for: Multiple imputation approaches for epoch-level accelerometer data in trials
Source: Stat Methods Med Res. 2023 Jul 31;32(10):1936–60. doi: 10.1177/09622802231188518 (PMC10563375; doi:10.1177/09622802231188518)
Supplement: sj-zip-2-smm-10.1177_09622802231188518 - Supplemental material for Multiple imputation approaches for epoch-level accelerometer data in trials [file sj-zip-2-smm-10.1177_09622802231188518.zip › 00_init.R]

#Run this line if at school
#.libPaths("C:/Users/lshmt4/Documents/R")
#myPaths <- .libPaths()   # get the paths
#myPaths <- c(myPaths[2], myPaths[1])  # switch them
#.libPaths(myPaths)  # reassign them


#install packages 
options(tidyverse.quiet = TRUE)
library(tidyverse)
library(ggplot2)
library(gridExtra)
library(glue)
library(hms)
library(stargazer)
library(readr)
library(truncnorm)
library(lubridate)
library(jomo)
library(mitml)
library(mitools)
#library(foreign)
library(readxl)
#library(MVN)
library(haven)
library(reshape2)
#library(ggpubr)
#library(Amelia)
options(dplyr.summarise.inform = FALSE)

#setwd("C:/Users/lshmt4/Desktop/PACE-UP/Analysis")
